# Supplementary material for: Surnames and ancestry in Brazil
Source: PLoS One. 2017 May 8;12(5):e0176890. doi: 10.1371/journal.pone.0176890 (PMC5421764; doi:10.1371/journal.pone.0176890)
Supplement: S1 Data — (CSV) [file pone.0176890.s004.csv]

	nation
SONA	ITA
DARABOS	EAS
CONSTANTE	IBR
KITAI	JPN
CUGNASCA	ITA
ASCARI	ITA
GRANE	GER
KRAJEWSKY	EAS
LESSI	ITA
PONTALTI	ITA
OSUNA	IBR
BUFFON	ITA
MINDERS	EAS
SCHMUTZLER	GER
GATTARDO	ITA
MARIOTTI	ITA
PETRECCA	ITA
SCHWEBS	GER
QUINDOS	IBR
PAUL	IBR
STECH	ITA
MENINI	ITA
NOCENTI	IBR
ABALDE	IBR
VARDI	EAS
HARTIG	GER
VARA	IBR
GUARAGNA	ITA
PIACINI	ITA
ALBERGHINI	ITA
CABANA	IBR
LORIN	ITA
MORILHA	IBR
GEBEL	GER
PEZZETTA	ITA
KOTTWITZ	GER
BASILE	ITA
VECCHIATO	ITA
SALAT	EAS
JOHANES	GER
RACHOW	GER
DREON	ITA
ZIMER	GER
MISCHE	GER
KURSCHNER	GER
BRANDI	ITA
SALTAO	IBR
SABATINI	ITA
SASSONE	ITA
CHELLI	ITA
CITA	ITA
PAGOTTO	ITA
VERNAGLIA	ITA
VETTORELLO	ITA
VIGILANTE	ITA
ROSBACH	GER
AGOSTINHO	IBR
KITT	GER
LOEWENSTEIN	GER
NACHO	ITA
BACCARINI	ITA
VICTOR	IBR
PACI	ITA
POLL	IBR
GUALDI	ITA
VAQUERO	IBR
GAMBARO	ITA
FICK	GER
STANDINGER	GER
HOUCK	GER
NITSCH	GER
STURZ	GER
GARLA	ITA
NATALINA	ITA
FRANZE	ITA
BASSI	ITA
FRAES	IBR
HIGASHINO	JPN
SANTI	ITA
COMAZZETTO	ITA
ANDRIS	GER
ANELLI	ITA
NISHIHATA	JPN
LUCINI	ITA
MARTINCIC	EAS
RUBELE	ITA
VERDUGO	IBR
MICHELOTTI	ITA
BUCCHIANICO	ITA
TREVISO	ITA
MONTAG	GER
TASCA	IBR
BRONZE	IBR
BASURTO	IBR
REVERTE	IBR
GERLOFF	GER
VOLLRATH	GER
GIUBIN	ITA
HENSING	GER
SACK	GER
GROVE	GER
SCOLARO	ITA
SCHELP	GER
RUZZI	ITA
KROENKE	GER
REICHER	GER
TESHIMA	JPN
EURICK	GER
DOLDAN	IBR
BARZON	ITA
GRANJA	IBR
VINELLI	ITA
LOTTES	GER
SCHIOCCHET	ITA
HELME	GER
COMAR	ITA
TORIBIO	IBR
KABEL	GER
IBERIO	ITA
HANDMAN	GER
RUBIAK	GER
MAGONARO	ITA
ZALDIVAR	IBR
FRADIQUE	IBR
HEROLD	GER
MIRABELLA	IBR
CLORINDA	ITA
SPETH	GER
KILLIAN	GER
DUIN	ITA
FREDERICA	IBR
MONTEALEGRE	IBR
FAVRET	ITA
ALCAZAR	IBR
SARTORIO	ITA
YABE	JPN
SOMMERMEYER	GER
FRATUCELLO	ITA
CAZZETTA	ITA
SINNI	ITA
HEIS	GER
MANTEROLA	IBR
NEICE	GER
KANEKADAN	JPN
DEMARCO	ITA
KORMANN	GER
RAPINO	IBR
CAPPARELLI	ITA
VATH	GER
FERDNAND	GER
FICHTNER	GER
VIRGEM	IBR
BAAD	GER
BALDISSIN	ITA
SOLINGER	GER
NEVA	ITA
SMOLKA	EAS
LEHPAMER	EAS
REDECKER	GER
GRIGER	GER
DANT	GER
LIKA	EAS
MORII	JPN
FUCHIKAMI	JPN
LIONELLO	ITA
PREVELATO	ITA
MITSUI	JPN
LEHNER	GER
SALUD	IBR
POZA	IBR
SHUSSLER	GER
FORNI	ITA
MISCHIATTI	ITA
CASACA	IBR
ALER	GER
SEGGIARO	ITA
BANKERT	GER
VEZZAN	ITA
BIRNER	GER
SHUDO	JPN
COPP	GER
TRENTO	ITA
VALI	IBR
ALDRIGHETTI	ITA
LUGANO	ITA
TARELLO	ITA
INOGUCHI	JPN
FRATES	IBR
CANCELLIER	ITA
LISKA	GER
BARATA	IBR
GALDEANO	IBR
GUN	JPN
GRETZLER	GER
SEIDLE	GER
MIANO	ITA
SPRENGEL	GER
MEHRINGER	GER
FIGARO	ITA
NUNO	IBR
BERATTE	ITA
STEGMANN	GER
BORRAJO	IBR
ANDOU	JPN
NOLLI	ITA
GIANNELLI	ITA
VALLADAO	IBR
BUSNARDO	ITA
SEGUNDO	IBR
ROGERO	ITA
HILLIG	GER
CAVALHIERE	ITA
TOLLA	ITA
PIMENTEL	IBR
MARCHESINE	ITA
RUHMAN	GER
MUSOLIN	EAS
HERBERTZ	GER
CORRADINO	ITA
BRINKMANN	GER
CAPODAGLIO	ITA
PAAP	GER
HASHIDA	JPN
IKEGIRI	JPN
ZUCHOWSKI	EAS
MESSIA	IBR
ZILCH	GER
LUMASINI	ITA
SCHLEDER	GER
CANDOLFO	ITA
ANDRES	IBR
MOTOSHIMA	JPN
LEONE	ITA
GRIPP	GER
GARISTO	ITA
MOTTON	ITA
FUJISAWA	JPN
RONKI	GER
MISTURA	ITA
COSTI	ITA
CANOVA	IBR
ROCCHETTO	ITA
SCHRECK	GER
FAUSTINI	ITA
KUHLER	GER
MORTENSEN	GER
MIRELLO	ITA
MICHIELI	ITA
DESANTIS	ITA
FESTO	ITA
BAHIANA	IBR
MIESTER	GER
BORJA	IBR
CENNA	ITA
FAORLIN	ITA
ROSSINI	ITA
MAGAN	IBR
GARBEL	GER
COSTANTE	ITA
KIFER	GER
DEOS	IBR
MEURER	GER
BRUNES	GER
CASTIONE	ITA
CASARETTO	ITA
FORBECK	GER
ORFANO	ITA
MAGGIORA	ITA
HITTINGER	GER
BROCCHETTO	ITA
CAMPEIRO	IBR
REINICKE	GER
ZEIGLER	GER
MUSCOVICH	EAS
ESPINOLA	IBR
PERILLI	ITA
FUKATA	JPN
MANDOLA	ITA
PASSAGNOLO	ITA
MATSUYOSHI	JPN
KAWASAKI	JPN
BLOTZ	GER
MENEZES	IBR
PAONE	ITA
SCHARFENBERGER	GER
CARDOZO	IBR
BALTAZAR	IBR
AGAWA	JPN
CAMPANELLO	ITA
SEDA	IBR
FUNE	JPN
BELLOTO	ITA
ZYGMUNT	EAS
SEREDA	EAS
GUINTHER	GER
MASSINI	ITA
FAVETTA	ITA
FUJISHIRO	JPN
MARCA	IBR
BALLENA	ITA
ARCILLA	IBR
SABANEEFF	EAS
HICKMANN	GER
ZARATIN	ITA
SHIMAZU	JPN
BAVIA	ITA
CRESPOLINI	ITA
BOVINO	ITA
BUORO	ITA
MATURE	IBR
FURUUCHI	JPN
VENDEIRINHO	IBR
NOWITSCHENKO	EAS
POLESELLI	ITA
LUDWICK	GER
LACY	GER
DESCAGNI	ITA
NARDUCCI	ITA
CALDARELLA	ITA
SCHAUMLOEFFEL	GER
COPPELLI	ITA
SIEGA	ITA
ANNUNZIO	IBR
MATSUOKA	JPN
STAMM	GER
FIGO	IBR
ROEVER	GER
HERLAN	GER
DEHMER	GER
OBERMEYER	GER
NICOTERA	ITA
RUSCHMANN	GER
LITE	GER
SCHWALBE	GER
NANETTI	ITA
KULBA	EAS
MUSETTI	ITA
THEMOTEO	IBR
PIGNATTA	ITA
BRICHETTO	ITA
ALFREDO	IBR
SCORSA	ITA
BADER	GER
SOLCIA	ITA
RAGNO	ITA
CORBELLA	IBR
MIOLA	ITA
GIACOMIM	ITA
FIORINI	ITA
ALTON	GER
SURIAN	ITA
HEIBER	GER
GORDILHO	IBR
CASCIONE	ITA
OBERER	GER
TOSA	JPN
LEAR	GER
MIDDEI	ITA
MOSER	GER
MOLTINE	ITA
IRANSO	IBR
PEZA	ITA
GALIARDO	ITA
BRAWER	GER
CERCHIARI	ITA
NOGOSEK	EAS
KRUBER	GER
HAUPT	GER
SUMIYOSHI	JPN
PASQUINELLI	ITA
OSSATO	ITA
CANTUARIA	IBR
DALIANO	ITA
BUOZZI	ITA
RIGNANI	ITA
REGISTRO	ITA
ESCOBAR	IBR
ESPINA	IBR
PEPPE	ITA
KNOBLACH	GER
JESSER	GER
KIHL	GER
FRACARRO	ITA
PESCONI	ITA
TREMEA	ITA
AREAS	IBR
CARPANEDO	ITA
COSTABEBER	ITA
SIEGMANN	GER
EISINGER	GER
RADANOVIC	EAS
KANBE	JPN
INOKUMA	JPN
MALLMANN	GER
NAMIKI	JPN
FAVORIDO	ITA
SEIMETZ	GER
SANNUTI	ITA
NIESER	GER
VASKE	GER
AITA	ITA
HUMBERG	GER
PIERETTO	ITA
SPILA	ITA
ZIOTTI	ITA
LIANO	IBR
COPPE	ITA
HUIDOBRO	IBR
SEBER	IBR
ERDTMANN	GER
SORRENTE	ITA
MARTINES	IBR
PACCHIELLA	ITA
MATH	GER
TOGNON	ITA
GANS	GER
FLORIAN	IBR
PETRAGLIA	ITA
GUALDINO	ITA
KESSEN	GER
NOLTE	ITA
FILOSO	ITA
CERESER	ITA
BENEDICTA	IBR
BORTOLUS	ITA
SIMONINI	ITA
GLUER	GER
MABUCHI	JPN
WOJCHOWSKI	EAS
GROF	GER
IBE	JPN
LATUS	GER
VIDALE	ITA
LARGACHA	IBR
GASPARINI	ITA
COLLALTO	ITA
HOSHIKA	JPN
MEINER	GER
SOCAL	ITA
CAPRE	ITA
MASAGO	JPN
EXLEY	GER
TRAEGER	GER
MIZOTA	JPN
TOMASSO	ITA
GABBARDO	ITA
NAZARCZUK	EAS
PETRI	ITA
GAIOT	ITA
CAMPOLARGO	IBR
MIYABUKURO	JPN
ANTUNUCCI	ITA
ROFES	IBR
MUROI	JPN
LAGROTTA	ITA
ALVEZ	IBR
KROEGER	GER
LUCATTO	ITA
BIGNON	ITA
SEIXAS	IBR
KAUTZ	GER
DANE	ITA
ZAGHETE	ITA
BECKTOLD	GER
POGGI	ITA
MILLAZZO	ITA
VIVAR	IBR
TAKEHANA	JPN
PLAUTZ	GER
PERELLA	ITA
GAGLIANO	ITA
VETLER	GER
AYRAO	IBR
BENTON	GER
GUARDADO	IBR
TONAKA	JPN
WENTER	GER
PINZAN	ITA
GAUTE	IBR
LORENZINE	ITA
RIGINALDO	ITA
MATSUMOTO	JPN
IKEHARA	JPN
BONAZZA	ITA
SCHINZEL	GER
ZUDIO	ITA
GRUENER	GER
HERGET	GER
CHIERENTIN	ITA
REIFSCHNEIDER	GER
STUERMER	GER
CARNIVALLI	ITA
TURETTA	ITA
RIELLO	ITA
PRIMI	ITA
SCHAMBERGER	GER
BELITZ	GER
PACCINI	ITA
STENGLER	GER
REICHART	GER
CROCCO	ITA
KOMATSUZAKI	JPN
BORGERT	GER
BELIA	ITA
GURKE	GER
EDLER	GER
NESSEL	GER
HINGER	GER
ROHLEDER	GER
KAMISAKA	JPN
MITIDA	JPN
QUINTINO	IBR
ZAFFALON	ITA
MARCHIORETTO	ITA
RUBIO	IBR
MENELLES	IBR
BORNEO	ITA
SUPPION	ITA
JOCYS	EAS
REILING	GER
YANAGA	JPN
KAPLER	GER
HABERMAN	GER
MATSUKA	JPN
MARLIN	ITA
SEQUALINI	ITA
HIPPEN	GER
AHNER	GER
MURENA	ITA
CARRENO	IBR
LABELLA	ITA
CARDAVAL	IBR
DURA	IBR
FONDELLO	ITA
REFOSCO	ITA
FUKAYAMA	JPN
ROCKEL	GER
LAVORENTI	ITA
NEGRISOLO	ITA
RIGHINI	ITA
RUBLESKY	EAS
PUZZO	ITA
KRUMM	GER
LAREIRO	IBR
VENDRAMINI	ITA
FORNASARO	ITA
FARNEA	ITA
KAROLAK	EAS
PEDRAZZI	ITA
THURSTON	GER
SIRGO	IBR
PAGURA	ITA
COME	IBR
CATTABRIGA	ITA
VOLKER	GER
RIMOLA	ITA
SENHORA	IBR
WEINHARDT	GER
GARNELO	IBR
KLUCK	GER
IKI	JPN
PILLAN	ITA
KIYONO	JPN
DEOTTO	ITA
BALDOCCHI	ITA
ARDMANN	GER
BARENS	GER
MURIEL	IBR
SCHWANE	GER
CABANES	IBR
LUZIN	ITA
TAKAISHI	JPN
VALADARES	IBR
FAZOLINO	ITA
MINATTO	ITA
RUSSI	ITA
MANDATO	ITA
KLUVER	GER
SIPANS	EAS
PERAZZA	ITA
BRITZ	GER
DUBINA	EAS
KAMIN	GER
KUNIYOSHI	JPN
VALDES	IBR
BONAVENTURA	ITA
GIACCHINI	ITA
CODOLO	ITA
DIDONI	ITA
BALLONI	ITA
PONTELLA	ITA
FONTANETTI	ITA
CARNIER	ITA
SPALL	GER
KRIER	GER
APELL	GER
SCHMITE	GER
SCHULTZER	GER
BUDE	GER
SANBUICHI	JPN
ZAZIRSKAS	EAS
VIRUES	IBR
KRAUS	GER
HAUSCHILD	GER
BISSUTE	ITA
PROBA	IBR
VADA	IBR
WOLOSZYN	EAS
KODAIRA	JPN
FINGOLO	ITA
SCHWANTES	GER
VACA	IBR
ALESINA	ITA
SCHREYER	GER
BEHLING	GER
PAIER	ITA
BRESAOLA	ITA
DAO	ITA
QUAIATO	ITA
FIOROTTO	ITA
SENDA	JPN
SORENSEN	GER
SHIRASAKA	JPN
FAGNESE	ITA
GASCA	IBR
PROCHNOW	GER
NECKER	GER
HUCKE	GER
SZEGEDI	EAS
DRUMOND	IBR
PACOLA	ITA
HORICH	EAS
VERDADEIRO	IBR
SALZGEBER	GER
BERNER	GER
MAIRENO	IBR
SOLLO	ITA
EISENHUTH	GER
MILAN	IBR
BIAGIOTTI	ITA
BOT	ITA
PIETRUKOWICZ	EAS
RISTOW	GER
GIMENEZ	IBR
CARANO	ITA
LLOVERA	IBR
MONZANO	IBR
BROETTO	ITA
FUJIMAKI	JPN
KENT	GER
DONEGA	ITA
FRESH	GER
VENUTI	ITA
SCARABEL	ITA
HAMAI	JPN
BORELLO	ITA
LADWIG	GER
SCHIFFINO	ITA
PACCAGNELLA	ITA
LINARDI	ITA
POLGA	ITA
BISINELLA	ITA
NISTAL	IBR
COSIO	IBR
SANUDO	IBR
EICHSTADT	GER
BARCO	IBR
KAMINO	JPN
TENCA	ITA
BRIA	ITA
MOITA	IBR
SCHURMAN	GER
GRELLA	ITA
PAULINO	IBR
PEEL	GER
AUDO	ITA
PRESLEY	GER
ISASI	IBR
LOMBELLO	ITA
NABOR	GER
COMEL	ITA
UQUILLAS	IBR
YABU	JPN
BARNABA	ITA
SCHMITZER	GER
HORODYNSKI	EAS
BARBAGALLO	ITA
BUTTIGNOL	ITA
BERTON	ITA
FORTEZA	IBR
TAVIRA	IBR
FELTMANN	GER
EHLE	GER
MURAGUCHI	JPN
STOLBERG	GER
RAYMAN	GER
LEIROS	IBR
HIROSUE	JPN
FIORAMONTE	ITA
KAPPEN	GER
CHIORLIN	ITA
BULLADO	ITA
BIERBAUER	GER
BREIT	GER
PASQUANELLI	ITA
REITER	GER
WILLIMS	GER
SANTANA	IBR
FRASSONI	ITA
REIDEL	GER
FURIN	ITA
RENSCH	GER
FLORA	ITA
PAOLIELLO	ITA
STELATO	ITA
BRANDO	ITA
KEILER	GER
CAJA	IBR
SEYFRIED	GER
GIACOMET	ITA
GROOTE	GER
DANELUS	ITA
GIOVANNA	ITA
BOG	GER
YONESAWA	JPN
MALACAR	ITA
MASIER	ITA
MIKEL	GER
BERSANI	ITA
ARNET	GER
TRAUT	GER
CASENTINO	ITA
SILVESTRE	IBR
ARDITO	ITA
MATTHEIS	GER
TOMITCH	EAS
DOSSO	ITA
SALATINI	ITA
PUCCINI	ITA
SCHWALENBERG	GER
POLOTTO	ITA
RUMAYOR	IBR
HEEP	GER
LUKASZEWICZ	EAS
MENZ	GER
ALTHAUS	GER
TASSINI	ITA
HOLLE	GER
BERTOLLO	ITA
HOHNKE	GER
SANJUAN	IBR
LEPORINI	ITA
HASLEY	GER
ACRE	ITA
LAHM	GER
YOUNGBLOOD	GER
MOUREAL	IBR
ADELAIDE	IBR
BOESE	GER
OLECH	EAS
SAKUMA	JPN
BORILE	ITA
ROTTERMAN	GER
FRIDA	GER
FATARELLI	ITA
BLAZQUEZ	IBR
AZUAR	IBR
CARARO	ITA
DISERO	ITA
STEINHART	GER
BOGGI	ITA
FAGNO	ITA
SALVATTI	ITA
THIEZEN	EAS
NATARIO	IBR
CACCIARI	ITA
BRUNN	GER
REDOLFI	ITA
GROTH	GER
KREP	GER
STIVAN	ITA
BACELAR	IBR
CUBAS	IBR
SCHAAL	GER
SANCTOS	IBR
PISCIOTTI	ITA
BERNAL	IBR
LESNIEWSKI	EAS
HUTTER	GER
KAMIDA	JPN
VULCANO	ITA
JURKEVICS	EAS
VERGINE	GER
PRESOTTI	ITA
JAREMENKO	EAS
THIEDE	GER
LISSNER	GER
DAVIN	ITA
WEIBLE	GER
RISSO	ITA
FEJER	EAS
GRETERS	EAS
NIZO	ITA
NEUTZLING	GER
VETTORE	ITA
BARRIONUEVO	IBR
BACHS	GER
GIANFRATTI	ITA
PREVIATI	ITA
MARETTI	ITA
SANTINON	ITA
HELGUERA	IBR
NAEGLE	GER
CAVALETTO	ITA
PAROLIN	ITA
GRADO	IBR
KESLER	GER
RIPPBERGER	GER
CIOFI	ITA
BISKUP	EAS
SALVIATO	ITA
SAUNDER	GER
KOBBE	GER
LITFIN	GER
YAMAJI	JPN
TARDANICO	ITA
SICKEL	GER
RAGAZZI	ITA
BOVOLENTA	ITA
ZULSKE	GER
FRITZEL	GER
PORTIERI	ITA
ROMANATO	ITA
OTIS	GER
METZER	GER
IINUMA	JPN
NAKASHIMA	JPN
CANSADO	IBR
CASTELLUCCIO	ITA
SCINOCCA	ITA
OLIVETO	ITA
MONTOYA	IBR
VIOLA	ITA
MAYAO	IBR
PIASENTI	ITA
VASALO	IBR
ANZILAGO	ITA
KARAY	EAS
FERRAZZINI	ITA
BLAS	IBR
CORRALES	IBR
ELSEN	GER
ZAMPERLINI	ITA
DIDONE	ITA
HISAYUKI	JPN
NESE	ITA
GIUBILATO	ITA
COLUSSO	ITA
BEANI	ITA
NEI	ITA
FENDEL	GER
ROSALES	IBR
PRUDENCIO	IBR
BANDONE	ITA
VESENTINI	ITA
SALVETTI	ITA
DAVALOS	IBR
FOSCA	ITA
DONDON	ITA
AIMOTO	JPN
BRENTZ	GER
FACCINA	ITA
MAZZONI	ITA
BOARDMAN	GER
CARVAJAL	IBR
FORMAGGINI	ITA
RONCOLLI	ITA
MARANGONI	ITA
GRACIOSO	IBR
LUZ	IBR
KLUMB	GER
LOWERY	GER
KATORI	JPN
ELMER	GER
CIRULLI	ITA
VENTRE	IBR
FURLANETO	ITA
GAFFO	ITA
RAMAZOTTO	ITA
SCHRODER	GER
MONY	IBR
STEFANONI	ITA
CATRO	IBR
EICHELE	GER
ABOS	IBR
JETKA	EAS
TARASKEVICIUS	EAS
MEGER	GER
BRENDLER	GER
GULARTE	IBR
GEROTO	ITA
PITACCO	ITA
MAROCCHI	ITA
OGNIBENI	ITA
KOHLE	GER
BOGNER	GER
VONO	ITA
CASSAN	ITA
GIAMPAULO	ITA
SCHUER	GER
DALMASO	ITA
ERLA	ITA
MENON	ITA
NICA	ITA
BOLLE	GER
STEIN	GER
LANZARA	ITA
CASTA	ITA
ROLLER	GER
HOENER	GER
FONTS	IBR
TRUDA	ITA
DANNER	GER
CHRISTMANN	GER
HAUMANN	GER
PATRIAN	ITA
STALLMANN	GER
BAIOTTO	ITA
SILLMAN	GER
LISSA	ITA
PAMPADO	ITA
MAINTZ	GER
KOTIK	EAS
HAAS	GER
MICARONE	ITA
MANNO	ITA
CASSINI	ITA
SWIDER	EAS
VALPUESTA	IBR
GIORGIS	ITA
MADEIRO	IBR
CRISPO	ITA
NELO	ITA
BIASIN	ITA
SUMI	JPN
FINELLO	ITA
SCHEUER	GER
GRUNER	GER
GAIL	GER
SETTER	GER
MONICO	ITA
WEGER	GER
URAMOTO	JPN
STOFFERS	GER
HINELINE	GER
HALD	GER
AGOSTINELLI	ITA
PISTORE	ITA
IMPROTA	ITA
EKSTEIN	GER
WOLFRUM	GER
BALDIN	ITA
DEMIANCZUK	EAS
SEIBER	GER
ZORZI	ITA
FELLIPPO	ITA
FILES	GER
COSTERMANI	ITA
ZIMERMANN	GER
LIBERO	ITA
FAGGIONI	ITA
BERZKALNS	EAS
FANTINATI	ITA
CEVALLOS	IBR
CIS	IBR
PICCOLE	ITA
LAMONA	ITA
SCHLEGEL	GER
GRAPPEGGIA	ITA
JURGENSON	GER
KLINGE	GER
RIESCO	IBR
HENZEL	GER
VIDARTE	IBR
ORIKAWA	JPN
BRUSCATO	ITA
RICOLDO	ITA
FABBRON	ITA
TRIO	ITA
URSO	ITA
PRECIADO	IBR
CRETO	IBR
BEAGINI	ITA
LEUSCHNER	GER
HENKER	GER
INAMOTO	JPN
CAPPELLETTI	ITA
MIKADO	JPN
PENDENZA	ITA
HENGER	GER
PAPINI	ITA
DIEKMANN	GER
FEIJO	IBR
NOERENBERG	GER
VISTA	ITA
TILKE	GER
LAROSSA	ITA
PAUZA	EAS
YAMAKITA	JPN
KUP	GER
MABILIA	ITA
BRIGANTE	ITA
PERENCIN	ITA
VITO	ITA
VILLORIA	IBR
GRAM	IBR
MACKEL	GER
MAKIYA	JPN
GREASE	GER
GROSSE	GER
SAWATA	JPN
IMASATO	JPN
CURRO	IBR
GADDA	ITA
NISHINO	JPN
CROCCE	ITA
MASSAGLI	ITA
PESCATORI	IBR
BEAM	GER
SIMIC	EAS
SAVOI	ITA
MANJON	IBR
MASSARDI	ITA
BAUN	GER
HOCHSTEIN	GER
ALBRIGO	ITA
RAMIERO	ITA
BRANAS	IBR
MAZAS	IBR
HOYOS	IBR
FALLA	IBR
BENIN	ITA
SHIKI	JPN
BONO	IBR
PITA	IBR
HIRAI	JPN
MORITSUGU	JPN
BIPPUS	GER
FARAONE	ITA
TOMAZI	ITA
SANO	IBR
HEES	GER
RECINA	IBR
BACHTOLD	GER
GEDDA	ITA
BRINK	GER
CEA	IBR
LIEB	GER
GEHRING	GER
BESTE	GER
ZILIOTTO	ITA
MENGATTO	ITA
FORTE	IBR
SIMONE	ITA
SARAMELLO	IBR
CORBINI	ITA
GARDESANI	ITA
HEINE	GER
RIGOLIN	ITA
ARAUJO	IBR
DOETSCH	GER
SANDMANN	GER
GARMAN	GER
MATSUSAKI	JPN
ESPINELLI	ITA
VOIGTLANDER	GER
PRIMATI	ITA
REZZAGHI	ITA
GUABIRABA	IBR
BOOS	GER
ZILLIO	ITA
LENTINE	ITA
HIGASHIDA	JPN
FREIDER	EAS
NORDHAUSEN	GER
HOEFEL	GER
ZINKE	GER
CERRE	ITA
PADERNI	ITA
ZUCARELLO	ITA
CHIUSI	ITA
KAMPFER	GER
ROSSARI	ITA
YAZAKI	JPN
MODANESI	ITA
KOHLMANN	GER
LEMKER	GER
STUNKEL	GER
CANDERI	ITA
PALM	GER
MADELLA	ITA
TRUZZI	ITA
VELLASCO	IBR
GAVAZZA	ITA
BRUTTO	ITA
TRIFILIO	ITA
MAZEI	ITA
HACKER	GER
DEMONDI	ITA
ICHIGE	JPN
AHRENDS	GER
RIQUEIRO	IBR
ROSCIO	ITA
YANEZ	IBR
GILLER	IBR
BRIGIDI	ITA
LOEFFEL	GER
BENDINELLI	ITA
GIURIATO	ITA
ITANI	JPN
FAGION	ITA
MONTAN	ITA
KRAUSSE	GER
ABRAHAM	GER
SHEIK	GER
GERCKE	GER
PORTES	IBR
VILLAO	IBR
MERLING	GER
ECKRICH	GER
SEVILLANO	IBR
GUIDA	ITA
BUES	GER
OSWALDT	GER
HERB	GER
BETKER	GER
PARISOTTO	ITA
HONDO	JPN
POLLARIA	ITA
KANBARA	JPN
RUIS	IBR
WIEGAND	GER
SCHETTINI	ITA
SEELMAN	GER
NEAMAN	GER
PISSANO	ITA
KUBILIUNAS	EAS
CHIURCO	ITA
BRANER	GER
BUESE	GER
JACOMETTI	ITA
FUDA	JPN
GIONCO	ITA
BOBBATO	ITA
MARUYA	JPN
BUSSI	ITA
JEPSEN	GER
SCHENK	GER
ARMANI	ITA
HERINGER	GER
TOLL	GER
CONSONI	ITA
MORGANI	ITA
PFAU	GER
JACOME	IBR
MENEL	ITA
ERBACH	GER
OBERBECK	GER
HEREDIA	IBR
CAPRARI	ITA
LIBERT	GER
FACHETTI	ITA
COTERO	IBR
COLLA	ITA
CICOLA	ITA
TESCH	GER
SPROCATO	IBR
UEYAMA	JPN
DUCIN	ITA
STANKE	GER
BURIK	ITA
RIZARDO	ITA
NICCHIO	ITA
STEKER	GER
APPENDINO	ITA
CHOLLETT	GER
BIGNOTTI	ITA
CASARES	IBR
CARMAGNANI	ITA
BONVECHIO	ITA
BARTOLOTTI	ITA
VISOTTO	ITA
KLAUCK	GER
KAMIMURA	JPN
FABREGAS	IBR
PERRELA	ITA
BANDT	GER
FORSTNER	GER
FORCOLIN	ITA
RATH	GER
TADAKUMA	JPN
KUBE	GER
CELI	ITA
BALZANELLO	ITA
UNE	JPN
BADIN	ITA
LAVEZZO	ITA
WAITZ	GER
TAKAHAMA	JPN
SEGALA	ITA
SPINATO	ITA
HOHNER	GER
SALDANA	IBR
FROME	GER
SCHUBERTH	GER
FARECO	IBR
NUFFER	GER
YUKI	JPN
KLEIM	GER
PALAGANO	ITA
FRAITAS	IBR
MORALES	IBR
GRITTI	ITA
GROB	GER
DOURAO	IBR
CRUZ	IBR
GAMBERONI	ITA
HERTH	GER
BARCHETTA	ITA
CONLEY	GER
GARLIPP	GER
MELGUEIRO	IBR
DIEDRICH	GER
MORTARI	ITA
FORMAGLIO	ITA
GALIANA	IBR
SICCHIERO	ITA
REHFELDT	GER
CABRALES	IBR
GRECI	ITA
WOLLENHAUPT	GER
GOTLIEB	EAS
FAGNANI	ITA
ZANINETTI	ITA
PECCORA	ITA
BROER	GER
MECKLER	GER
PELLEGRIN	ITA
CORRAL	IBR
HEGEDUS	EAS
OMETTO	ITA
SAMANO	IBR
ASSENA	IBR
SANGO	IBR
WILLIMAN	GER
ERMANI	ITA
PERASSO	ITA
MANOS	IBR
SENNO	ITA
TOBIA	IBR
BARTMAN	GER
RACHIELE	ITA
MONTINHO	IBR
SCHWOCHOW	GER
KAWAKAMI	JPN
LEMI	ITA
CONRAD	GER
RYOKO	JPN
ERPS	GER
CHIAIN	ITA
KOSUDA	JPN
MAURICIO	IBR
LUCKE	GER
TORES	IBR
CONDOTA	ITA
ISLE	GER
HUFFMANN	GER
TOYONAGA	JPN
SCHLTER	EAS
BATTESTI	ITA
LAMO	IBR
SIMONSON	GER
BARTOLINE	ITA
BARTOLONI	ITA
KIMISHIMA	JPN
ERGUETA	IBR
TAPIA	IBR
GREUEL	GER
ONISI	JPN
LANGGUTH	GER
AMAT	IBR
SABEDOTTI	ITA
LANGONE	ITA
PROKOPENKO	EAS
SAKURADA	JPN
BECHLER	GER
LAZZARON	ITA
VALDEON	IBR
PIGNATA	ITA
PEROTTE	ITA
CIVIL	ITA
LINDO	IBR
CHRISTOVAO	IBR
KOMATUDA	JPN
GRABAN	GER
ALVIM	IBR
QUAGLIA	ITA
SEKIYA	JPN
VICENTI	ITA
RIZZATI	ITA
CISOTTO	ITA
SIMMET	GER
BARTELLO	IBR
GICIA	ITA
GANCIAR	EAS
CALABRESE	ITA
ANTEZANA	IBR
OPELT	GER
REMIREZ	IBR
STOSKI	EAS
UHLER	GER
CROUSE	GER
PIZZOLO	ITA
NICOLOZZI	ITA
GEMINEZ	IBR
BERTINE	ITA
HARMES	GER
FELBER	GER
HEILL	GER
MIEL	IBR
KUESTER	GER
DEFFENDI	ITA
PAGLIARO	ITA
POSENTI	ITA
OLAVE	IBR
POTJE	EAS
SANGIOVANNI	ITA
POLICANTE	ITA
MARRY	ITA
MIRENA	ITA
MORALIS	IBR
GRASSIO	ITA
DOWICH	EAS
PENIDO	IBR
PEREDO	IBR
SGORLON	ITA
DETMAN	GER
CARDIN	ITA
WASS	GER
SHAFF	GER
THEISEN	GER
HELENO	IBR
PETRACHIN	ITA
MARTANO	ITA
SALAMI	ITA
COLOMBARO	ITA
RANZI	ITA
MORINA	JPN
CHAVARELLI	ITA
HILL	GER
AMBROSANO	ITA
CASSOLA	ITA
BUCKMANN	GER
MARCONI	ITA
PARMELO	ITA
SAVERI	ITA
HOLST	GER
ROSENCRANTZ	GER
CUOMO	ITA
HATTORI	JPN
DUSEK	EAS
MATT	GER
NAKAUCHI	JPN
WINKE	GER
FRONZA	ITA
PREVIATELLO	ITA
LIBONI	ITA
SIERVI	ITA
HALBERT	GER
KIKUKAWA	JPN
EBLE	GER
NAGURA	JPN
DOMARCO	ITA
PROPST	GER
MARINO	IBR
PINCERATO	ITA
VIDA	ITA
MONES	IBR
ARNONE	ITA
RUSCONI	ITA
TSUJIOKA	JPN
SCHOEN	GER
RITTERBUSCH	GER
GAUDENZIO	ITA
BOTELLA	IBR
LOZANO	IBR
FEHSE	GER
HERM	GER
BAACH	GER
SABIA	ITA
BOTON	ITA
CASARIL	ITA
CALO	ITA
HARMIN	GER
BAIOCCO	ITA
PARILLO	ITA
CARER	ITA
SCHREIDER	GER
ALBACETE	IBR
GOERGEN	GER
GREGORIO	IBR
TAKEMAE	JPN
JENSSEN	GER
ZANCHIN	ITA
BAZZI	ITA
CIANE	ITA
PLATTE	GER
CUTARELLI	ITA
RAPOZA	IBR
IWA	JPN
MICELI	ITA
SPERS	EAS
ORCANA	IBR
AULICINO	ITA
BEYER	GER
DETTMANN	GER
BASEGGIO	ITA
FRANZINO	ITA
CIOFFI	ITA
LEVIEM	EAS
BUTZER	GER
MARIONI	ITA
TEIXEIRA	IBR
BROCKS	GER
ROSARIO	IBR
COLDEBELLA	ITA
HILLAR	GER
NAZARIO	IBR
ARMERO	IBR
WITTKE	GER
GOSMAN	GER
NEIRA	IBR
SCHWANN	GER
VIAES	IBR
NASTASIO	ITA
GASCON	IBR
ELSE	GER
OPAZO	IBR
MERCANTE	ITA
BUDACH	GER
STASSEN	GER
ABASCAL	IBR
URBIETA	IBR
BELINE	ITA
CARBALLAL	IBR
FRANZINI	ITA
BEGGIORA	ITA
ABBATE	ITA
JAEGER	GER
SERRETTI	ITA
CECCHETTI	ITA
COLLAZOS	IBR
KONOMI	JPN
PROVASI	ITA
TOTI	ITA
CARBACHO	IBR
IWAKURA	JPN
IWAZAKI	JPN
BERCHE	GER
BUENAGA	IBR
DELGADILLO	IBR
JOANETTI	ITA
LAGOMARSINO	ITA
BROCHADO	IBR
RAMON	IBR
DECKER	GER
BARTOLONE	ITA
SHIMOOKA	JPN
JACARELLI	ITA
ADANIYA	JPN
BARBIERE	ITA
HEIMANN	GER
BIEBER	GER
HAMMES	GER
KNOBBE	GER
IERVOLINO	ITA
BRUS	GER
SHISLER	GER
BRAGAGNOLO	ITA
ZAMBOLIN	ITA
LANGENBERG	GER
ZANK	GER
ELENA	IBR
NABEL	GER
SUGETA	JPN
MARTZ	GER
CATAPAN	ITA
MENUZZI	ITA
THONE	GER
ULMAN	GER
SANT	ITA
ACHANDO	IBR
KOBUTA	EAS
BALDUCCI	ITA
GAIARDONI	ITA
GESING	GER
RHODY	GER
ARIKADO	JPN
RAGAZZO	ITA
VERNON	GER
PERONI	ITA
KERCHER	GER
SCHOSTAK	EAS
ULIANA	ITA
GOMIRATO	ITA
MATVIJENKO	EAS
TRIGOLO	ITA
PIUBELLI	ITA
ROCCO	ITA
BALANZA	IBR
BIESTER	GER
CAFFINI	ITA
KUNERT	GER
RIVIERA	ITA
EITEL	GER
MAGALLI	IBR
HIKICHI	JPN
PICOM	ITA
ADAMSKI	EAS
LOGE	GER
ASUNCION	IBR
MOESCH	GER
GAIATTO	ITA
MENEGALDO	ITA
CHIEPPI	ITA
HINTS	GER
SAN	IBR
DORO	IBR
CHIOATO	ITA
ANDER	GER
SELZER	GER
MANZANO	IBR
SCHAMM	GER
KAWAMURO	JPN
DARTORA	ITA
ENOMOTO	JPN
IHEDA	JPN
IIZUKA	JPN
SOBARZO	IBR
CARQUEIJO	IBR
GOTTWALD	GER
MULDER	GER
MIDEA	ITA
GRIMALDO	IBR
ANDRIOTTI	ITA
KULICZ	EAS
MASSAKI	JPN
HELBERT	GER
VILLACA	IBR
SCREMIN	ITA
MIKULSKI	EAS
VALCARCEL	IBR
ICHIOKA	JPN
KACZMAREK	GER
RIECK	GER
FILOMENO	ITA
SAKOTA	JPN
MARCELLA	ITA
GIORGETTE	ITA
TORAL	IBR
DEMIN	ITA
BERTACHI	ITA
MACENI	ITA
VAITZ	ITA
EXPOSITO	IBR
COCO	IBR
LEPEK	EAS
FALCO	IBR
PERINEL	ITA
MAHLER	GER
MALLY	GER
UMANA	IBR
GUERONI	ITA
QUITERIA	IBR
UYEMURA	JPN
BEIMER	GER
CIMITAN	ITA
QUIZAN	IBR
MARZA	ITA
PUSKAS	EAS
SCARMOCIN	ITA
MARUNO	JPN
BIAGINI	ITA
BALZANI	ITA
CANADA	IBR
PANILLA	ITA
NAVARRETE	IBR
LOBAO	IBR
FULDA	GER
KOSLOSKE	EAS
KAGEYAMA	JPN
EGAS	IBR
ROBINI	ITA
LAPUENTE	IBR
DASILVA	IBR
DONADON	ITA
SHIRAKI	JPN
RANZ	GER
LIMA	IBR
COMARELLA	ITA
TOFFANIN	ITA
NOCKER	GER
MELZER	GER
TEMPESTINI	ITA
FUSSI	ITA
OETTING	GER
SCHMANN	GER
SIKORA	EAS
SANSONE	ITA
HEIBEL	GER
YORI	ITA
LELLI	ITA
IACOVAZZO	ITA
GADEA	IBR
WEIGER	GER
MADRE	ITA
NATSUME	JPN
VICELLI	ITA
BERTAGLIO	ITA
LAURENTIIS	ITA
CIA	IBR
SUKA	JPN
BETTO	ITA
PALMI	ITA
SGARBI	ITA
MIGLIORANZA	ITA
WALLERSTEIN	GER
CACHO	IBR
FORTES	IBR
THEISEL	GER
BIGNARDI	ITA
AROCO	IBR
ERCE	IBR
HIGINO	IBR
PLACERES	IBR
VILLASANTE	IBR
ABELANEDA	IBR
MATUTE	IBR
ALTAR	EAS
NANONI	ITA
BEHREND	GER
MAIELI	ITA
CWYHUN	EAS
ELSESSER	GER
PRAXEDES	IBR
FRAZIO	ITA
STRADA	ITA
CABINDA	IBR
BEGGIATO	ITA
TAKAHATA	JPN
MIZUKOSHI	JPN
ABIKAWA	JPN
WITZGALL	GER
SUGITA	JPN
OLIVARES	IBR
MOTTERAN	ITA
BOSELLO	ITA
AGEMI	JPN
AMARI	JPN
GROPP	GER
STRAUB	GER
GHEZZI	ITA
CARRETE	IBR
MERCKLE	GER
KOCZAK	EAS
MADDALENA	ITA
ADINOLFI	ITA
QUESADA	IBR
CASERIO	ITA
MATHEIS	GER
YAMASIRO	JPN
JUSTAMANTE	IBR
SCHMALL	GER
PERSOLA	ITA
ZANINI	ITA
HEGELE	GER
MARTINAZZO	ITA
BINGEL	GER
TAKASUGI	JPN
BEBIAN	IBR
AXT	GER
STRELING	GER
JOST	GER
BIERBAUM	GER
SIGNORE	ITA
GUIMARAES	IBR
KOELSCH	GER
CONSENTINO	ITA
VILLARI	ITA
SACRISTAN	IBR
RANDAZZO	ITA
FRANKLIN	IBR
RUGGIERI	ITA
HANADA	JPN
RIEPE	GER
CERRUTTI	ITA
TOZZI	ITA
NOBATA	JPN
SOHN	GER
PIZANELLI	ITA
NASI	ITA
TANIUCHI	JPN
SICCI	ITA
RICCIARDI	ITA
FONTANIVE	ITA
RIVELINO	ITA
SVOBODA	EAS
CHAPADO	IBR
WEITZELL	GER
CREDEDIO	ITA
GIACOIA	ITA
OPITZ	GER
CASTANHEDA	IBR
SYNICA	EAS
DENECKE	GER
BORTOLAZZI	ITA
ENK	GER
ASAI	JPN
GATTAI	ITA
CACCHIONE	ITA
CACCIA	ITA
ROSSELA	ITA
YAMAGA	JPN
POMBO	IBR
ROSSANESI	ITA
MOSCHIN	ITA
BARCAROLLO	ITA
ZACARIAS	IBR
LUCKI	EAS
GEISS	GER
MONTONE	ITA
KATSUMOTO	JPN
CANCELA	IBR
FONDELLI	ITA
VICIRA	IBR
BELLIDO	IBR
BACALLA	ITA
POPPE	GER
DONI	ITA
LAVAGNINI	ITA
ZANETTA	ITA
YOSHIHIRO	JPN
ALBERTINAZZI	ITA
KUNIYUKI	JPN
LOFRANO	ITA
INCAO	ITA
RUY	IBR
BECHMAN	GER
BOHLEN	GER
TOLENTINO	IBR
GUIDUGLI	ITA
GUTJAHR	GER
CAMINHA	IBR
WEITZ	GER
SAJI	JPN
CAMPITELLI	ITA
SEVERS	GER
LOMBARDI	ITA
TANAKA	JPN
VERGAS	IBR
DANIELLO	ITA
GANJA	ITA
MENZATO	ITA
TRIGUEIROS	IBR
MINAMIDA	JPN
PFAF	EAS
IANNONI	ITA
PULLINI	ITA
MIYAZAWA	JPN
ROSS	GER
NATAR	ITA
FUGAZZA	ITA
NATZKE	GER
CICILIATO	ITA
PASTRANA	IBR
NAEGELE	GER
DAV	ITA
SCHMAUS	GER
GIRALDES	IBR
SCHAAFF	GER
HUTTENLOCHER	GER
SPARA	ITA
BLANES	IBR
BALOGO	ITA
CHELOTTI	ITA
BARACCA	ITA
ROHEN	GER
STICKLING	GER
STROMFELD	EAS
HANI	JPN
BACIGALUPI	ITA
CAPILLA	IBR
PIOLA	ITA
WEIGL	GER
MOROBOSI	JPN
JAHNS	GER
MARTININI	ITA
TAGA	JPN
STAHLBERG	GER
ECKHARDT	GER
JESSEL	GER
GALLUZZI	ITA
PRETZEL	GER
OLIVEROS	IBR
AGOSTIM	IBR
KOU	JPN
SUMIDA	JPN
HEYDN	GER
BUTTOLO	ITA
CASTNER	GER
HENDRICK	GER
LANZEL	GER
KII	JPN
MAHR	GER
BETTINELLI	ITA
VIGLIO	ITA
GODI	ITA
OHLSEN	GER
COBUCCI	ITA
ZECK	GER
ALCA	IBR
KAWAHARA	JPN
FELISBERTO	IBR
GALEOTTO	ITA
MINGHETTO	ITA
GIAMPAOLI	ITA
BIBBO	ITA
ZAKIMI	JPN
EFRON	EAS
CHAMINSKI	EAS
OHGA	JPN
FIERRO	IBR
NIEMYER	GER
REMI	ITA
MARSALLA	ITA
RUGONI	ITA
HEPP	GER
REICHEL	GER
IMBRUNITO	ITA
CAPOBIANCO	ITA
HUB	GER
CARLOMUSTO	ITA
CIORELLI	ITA
TINOCO	IBR
FUCHINO	JPN
FINEZ	IBR
FIGHERA	ITA
GALVES	IBR
PALACIO	IBR
ZANGRANDI	ITA
GREGORIA	ITA
HABE	GER
SECCON	ITA
CASSARI	ITA
BEDETTI	ITA
MAGARIO	JPN
MERLANTI	ITA
CANNA	ITA
GOSSEL	GER
IBANEZ	IBR
CIANCAGLINI	ITA
BRANDINI	ITA
MORIKANA	JPN
FANARO	ITA
HIRAMA	JPN
DANNEMAN	GER
SZARWARK	EAS
BALLAROTTI	ITA
PIPA	IBR
VILLEGAS	IBR
BIEHLER	GER
DREXLER	GER
CASSAGO	ITA
DAMBACHER	GER
RONCH	ITA
COTO	IBR
PIRRO	IBR
HUKUHARA	JPN
RADO	IBR
MARTYNYSZYN	EAS
RUVIO	IBR
CANEL	IBR
CAVION	ITA
GODOIS	IBR
FERNER	GER
LEMANCZYK	EAS
GONDIN	IBR
SCARDINI	ITA
JAHN	GER
VIOLATO	ITA
METTA	ITA
AROCHA	IBR
ZANNOTTI	ITA
BOSQUIM	ITA
CASTRECHINI	ITA
BIANCHY	ITA
IMAMURA	JPN
CARRIO	IBR
PERNELLA	ITA
AMIL	IBR
NEVANI	ITA
SIMONATO	ITA
KOHLS	GER
YARIN	EAS
BARDE	GER
KIRIMOTO	JPN
BELARDI	ITA
ARRIGHI	ITA
MUNARETTI	ITA
REMIRO	IBR
CARNOVALE	ITA
MARCHIOTTI	ITA
PENGO	ITA
NIVAS	IBR
CERVEIRA	IBR
ROSSETTI	ITA
SCHENE	GER
TUCHI	ITA
TAHIRA	JPN
FERTONANI	ITA
PASSO	IBR
FRIGE	ITA
KRACZKOWSKI	EAS
MURASE	JPN
EBERHARDT	GER
KIGUCHI	JPN
AVELLA	ITA
MUGNAI	ITA
BORKENHAGEN	GER
ROSEL	IBR
CASANA	IBR
FERRAMOSCA	ITA
FERINO	ITA
MATTEUCI	ITA
PIACENTINI	ITA
LAZA	IBR
COSTALES	IBR
OMELCZUK	EAS
JARDINA	IBR
NYARI	EAS
GOLDE	GER
PAUNOVIC	EAS
BOLOGNATO	ITA
BORE	GER
POTTHOFF	GER
KLINGLER	GER
TOMMAZI	ITA
SMAK	ITA
SERVETTI	ITA
COLOMBINI	ITA
ZOTTIN	ITA
JIN	JPN
NAKAGOME	JPN
GAROLA	ITA
ISHITANI	JPN
HOZ	IBR
HANAZAWA	JPN
MOTOYAMA	JPN
KATA	JPN
WIDMAN	GER
COLINA	IBR
KUNZMANN	GER
CRUSCA	ITA
BAUER	GER
HILLER	GER
ANDRIOTTO	ITA
GRISA	ITA
KAMEGAWA	JPN
PETRICH	GER
ZINO	IBR
SCHUERER	GER
BAUTTO	ITA
CERRO	IBR
ANGILI	ITA
WEINHOLD	GER
CATALDI	ITA
SERRALVO	IBR
FECHER	IBR
BERLINE	GER
TSUKADA	JPN
ULERICH	GER
RIOL	IBR
ISHIGAKI	JPN
CAVENAGLI	ITA
TILCH	GER
NEPPL	GER
SEBALD	GER
WINTER	GER
PATRIARCHA	ITA
[truncated: 28,405 more rows]
